# Supplementary material for: Augmented Ouabain-Induced Vascular Response Reduces Cardiac Efficiency in Mice with Migraine-Associated Mutation in the Na+, K+-ATPase α2-Isoform
Source: Biomedicines. 2023 Jan 25;11(2):344. doi: 10.3390/biomedicines11020344 (PMC9953359; doi:10.3390/biomedicines11020344)
Supplement: Supplementary file 1 [file biomedicines-11-00344-s001.zip]

Archive with 2 entries (2 files):
- biomedicines-2128057-supplementary-figure.pdf
- biomedicines-2128057-supplementary-table.pdf
